# Supplementary material for: The application potential of Gongronella in agriculture: Status and challenges
Source: IMA Fungus. 2026 Jul 22;17:e181825. doi: 10.3897/imafungus.17.181825 (PMC13421430; doi:10.3897/imafungus.17.181825)
Supplement: Supplementary material 1 — Global distribution and environmental preferences of Gongronella: Detailed locality and ecological parameters [file imafungus-17-e181825-s001.xlsx]

## Sheet: Sheet1
City	Latitude	Longitude	Ecosystem type	Mean annual temperature (MAT, °C)	Soil pH	SOURCR
1	-35.0854	138.659	woodland	14.2	5.7	Global Fungi
2	-22.435	132.035	woodland	23.4	5.5	Global Fungi
3	36.7812	12.0118	forest	15.1	5.66	Global Fungi
4	29.3667	112.6	cropland	17.8		Global Fungi
5	-13.6812	143.14	forest	25.4	5.4	Global Fungi
6	36.7794	11.9752	forest	17.1	5.86	Global Fungi
7	46.1856	15.0953	grassland	7.3		Global Fungi
8	46.1856	15.0953	grassland	7.3		Global Fungi
9	-33.621	150.734	aquatic	17.6	5.9	Global Fungi
10	-19.7687	120.681	shrubland	27.6	7.3	Global Fungi
11	-13.8299	143.099	forest	25.3	5.9	Global Fungi
12	-35.6327	138.116	woodland	15.5	5.8	Global Fungi
13	29.3667	112.6	cropland	17.8		Global Fungi
14	36.7702	11.9923	forest	15.8	5.01	Global Fungi
15	-35.6304	138.116	woodland	15.5	5.3	Global Fungi
16	-35.6327	138.116	woodland	15.5	6	Global Fungi
17	-35.0854	138.659	woodland	14.2	5.7	Global Fungi
18	-33.6208	150.734	aquatic	17.6	5.2	Global Fungi
19	36.8089	12.0131	forest	18.2	6.62	Global Fungi
20	-35.4239	148.797	forest	9.2	5.8	Global Fungi
21	35.84	-83.96	forest	14.9		Global Fungi
22	34.5614	107.921	forest	11.5		Global Fungi
23	34.5614	107.921	forest	11.5		Global Fungi
24	-34.0944	118.86	cropland	15.9	6.3	Global Fungi
25	36.7673	11.9965	forest	15.8	6.41	Global Fungi
26	36.6641	119.981	cropland	13		Global Fungi
27	36.7778	12.0083	forest	15.1	5.91	Global Fungi
28	35.84	-83.96	forest	14.9		Global Fungi
29	36.8185	12.015	forest	18.6	5.8	Global Fungi
30	36.1	120.41	cropland	13	5.55	Global Fungi
31	2.7447	101.79	cropland	27	4.72	Global Fungi
32	35.84	-83.96	forest	14.9		Global Fungi
33	55.1299	10.2467	grassland	8.5	4.96348	Global Fungi
34	36.7759	12.0118	forest	15.1		Global Fungi
35	36.7701	12.0247	forest	16.4	5.97	Global Fungi
36	36.7779	12.0023	forest	14.1	5.22	Global Fungi
37	-9.44475	147.35	forest	22.8	4.46	Global Fungi
38	35.84	-83.96	forest	14.9		Global Fungi
39	-35.6304	138.116	woodland	15.5	5.3	Global Fungi
40	-13.7418	141.507	forest	27	4.5	Global Fungi
41	-13.8439	141.616	forest	27	4.1	Global Fungi
42	43.55	-96.97	grassland	8	7.1	Global Fungi
43	42.8769	19.5581	grassland	8.2	4.36	Global Fungi
44	2.7439	101.789	cropland	27	5.53	Global Fungi
45	35.84	-83.96	forest	14.9		Global Fungi
46	43.3958	19.5494	grassland	7.3	5.64	Global Fungi
47	29.3667	112.6	cropland	17.8		Global Fungi
48	29.3667	112.6	cropland	17.8		Global Fungi
49	50.3098	8.59462	grassland	8.7	7	Global Fungi
50	-35.6327	138.116	woodland	15.5	6	Global Fungi
51	-35.6327	138.116	woodland	15.5	5.8	Global Fungi
52	-13.7418	141.507	forest	27	6.3	Global Fungi
53	18.5289	98.3916	forest	24.4	5.78	Global Fungi
54	-33.611	150.72	aquatic	17.6	5.8	Global Fungi
55	18.644	108.76	cropland	25.3	6.75	Global Fungi
56	36.785	12.0423	forest	17.7	6.25	Global Fungi
57	36.6927	120.013	cropland	12.9		Global Fungi
58	29.3667	112.6	cropland	17.8		Global Fungi
59	29.3667	112.6	cropland	17.8		Global Fungi
60	29.3667	112.6	cropland	17.8		Global Fungi
61	32.5554	111.841	cropland	16.2		Global Fungi
62	29.3667	112.6	cropland	17.8		Global Fungi
63	-15.9875	-5.73558	woodland	18.2	6.87	Global Fungi
64	36.6268	119.999	cropland	13		Global Fungi
65	-26.8747	151.075	grassland	19.8	6.8	Global Fungi
66	-15.9448	-5.66308	woodland	19.3	5.13	Global Fungi
67	32.5417	111.91	cropland	16.2		Global Fungi
68	2.7439	101.789	cropland	27	5.15	Global Fungi
69	35.84	-83.96	forest	14.9		Global Fungi
70	33.3628	114.19	cropland	15.7		Global Fungi
71	35.84	-83.96	forest	14.9		Global Fungi
72	-15.9872	-5.73459	woodland	18.2	6.38	Global Fungi
73	-15.9812	-5.68667	woodland	18.5	5.86	Global Fungi
74	-15.9872	-5.73455	woodland	18.2	6.38	Global Fungi
75	20.1552	-155.8	grassland	19.6	4.2	Global Fungi
76	-33.611	150.72	aquatic	17.6	5	Global Fungi
77	36.1	120.41	cropland	13	6.23	Global Fungi
78	-9.43501	147.376	forest	22.3	5.32	Global Fungi
79	-15.946	-5.66036	woodland	19.3	5.58	Global Fungi
80	-15.9488	-5.67937	woodland	18.8	5.75	Global Fungi
81	-15.9489	-5.67931	woodland	18.8	5.75	Global Fungi
82	-15.9447	-5.66056	woodland	19.3	5.58	Global Fungi
83	50.3087	8.60943	grassland	8.8	5.49	Global Fungi
84	35.84	-83.96	forest	14.9		Global Fungi
85	-15.9454	-5.66109	woodland	19.3	5.58	Global Fungi
86	55.1299	10.2467	grassland	8.5	4.96348	Global Fungi
87	18.644	108.76	cropland	25.3	6.54	Global Fungi
88	31.31	130.46	forest	10	5.3	Global Fungi
89	35.84	-83.96	forest	14.9		Global Fungi
90	36.9467	117.719	cropland	13.6		Global Fungi
91	36.1	120.41	cropland	13	6.68	Global Fungi
92	35.84	-83.96	forest	14.9		Global Fungi
93	46.0056	14.7458	grassland	9.2		Global Fungi
94	52.0033	5.84556	grassland	9.9	6.99	Global Fungi
95	-13.9747	141.653	forest	27	5.2	Global Fungi
96	-15.9454	-5.66031	woodland	19.3	5.58	Global Fungi
97	-36.6732	145.029	woodland	15.1	6.3	Global Fungi
98	-15.9872	-5.73459	woodland	18.2	6.38	Global Fungi
99	-15.9872	-5.73455	woodland	18.2	6.38	Global Fungi
100	36.2301	115.042	cropland	14.7		Global Fungi
101	35.84	-83.96	forest	14.9		Global Fungi
102	-35.8847	145.649	forest	16.1	5.31	Global Fungi
103	-34.5239	145.706	forest	17.1	6.14	Global Fungi
104	-34.3032	118.728	cropland	16.1	6.8	Global Fungi
105	55.1012	10.4998	shrubland	8.3	4.84713	Global Fungi
106	50.3087	8.60943	grassland	8.8	5.52	Global Fungi
107	-35.9505	145.879	forest	16	5.58	Global Fungi
108	33.2211	115.506	cropland	15.7		Global Fungi
109	35.0638	116.982	cropland	14.4		Global Fungi
110	42.88	-95.58	grassland	8.5	6.7	Global Fungi
111	35.84	-83.96	forest	14.9		Global Fungi
112	13.5224	75.018	forest	27.2	4.79	Global Fungi
113	-15.9454	-5.66031	woodland	19.3	5.58	Global Fungi
114	46.0056	14.7458	grassland	9.2		Global Fungi
115	37.35	97.1333	grassland	3.3	8.2	Global Fungi
116	-15.9599	-5.6495	woodland	19.8	6.88	Global Fungi
117	20.1552	-155.8	grassland	19.6	4.2	Global Fungi
118	32.5287	111.89	cropland	16.2		Global Fungi
119	32.5287	111.89	cropland	16.2		Global Fungi
120	34.5614	107.921	forest	11.5		Global Fungi
121	36.6884	119.937	cropland	13		Global Fungi
122	36.2843	115.036	cropland	14.7		Global Fungi
123	33.3628	114.19	cropland	15.7		Global Fungi
124	36.6641	119.981	cropland	13		Global Fungi
125	18.644	108.76	cropland	25.3	6.54	Global Fungi
126	18.644	108.76	cropland	25.3	6.38	Global Fungi
127	-15.9875	-5.73565	woodland	18.2	6.87	Global Fungi
128	55.0243	12.2995	cropland	8.6	6.58877	Global Fungi
129	29.126	117.911	forest	17.9	5.28	Global Fungi
130	-15.9489	-5.67931	woodland	18.8	5.75	Global Fungi
131	-6.71287	146.807	forest	25.1	5.33	Global Fungi
132	18.644	108.76	cropland	25.3	6.45	Global Fungi
133	2.7439	101.789	cropland	27	5.32	Global Fungi
134	48.3275	13.2339	grassland	9.9	7.93	Global Fungi
135	42.8769	19.5581	grassland	8.2	4.25	Global Fungi
136	33.4234	114.172	cropland	15.7		Global Fungi
137	50.0287	8.21583	grassland	10.7	7.81	Global Fungi
138	36.2317	114.963	cropland	14.7		Global Fungi
139	33.3618	114.27	cropland	15.7		Global Fungi
140	46.1856	15.0953	grassland	7.3		Global Fungi
141	55.1299	10.2467	grassland	8.5	4.96348	Global Fungi
142	32.5221	111.944	cropland	16.3		Global Fungi
143	32.5221	111.944	cropland	16.3		Global Fungi
144	18.644	108.76	cropland	25.3	6.45	Global Fungi
145	-15.9872	-5.73459	woodland	18.2	6.38	Global Fungi
146	-15.9872	-5.73459	woodland	18.2	6.38	Global Fungi
147	-35.3582	144.615	forest	16.5	6.77	Global Fungi
148	55.0399	12.2702	grassland	8.7	4.32014	Global Fungi
149	18.644	108.76	cropland	25.3	6.38	Global Fungi
150	-9.43501	147.376	forest	22.3	5.32	Global Fungi
151	33.3731	114.225	cropland	15.7		Global Fungi
152	31.11	-95.15	forest	19.6	5.56	Global Fungi
153	55.7408	10.8973	cropland	8.5	6.33469	Global Fungi
154	38.0164	14.0428	shrubland	16	5.34	Global Fungi
155	36.9843	117.676	cropland	13.6		Global Fungi
156	9.22162	98.236	vineyard			Global Fungi
157	-25.2713	130.756	shrubland	22	7.5	Global Fungi
158	34.5617	107.926	forest	11.7		Global Fungi
159	48.4053	14.5297	grassland	8.1	4.87	Global Fungi
160	18.644	108.76	cropland	25.3	6.38	Global Fungi
161	31.11	-95.15	forest	19.6	4.21	Global Fungi
162	35.84	-83.96	forest	14.9		Global Fungi
163	39.26	-120.78	forest	10.8	5.96	Global Fungi
164	-15.9447	-5.66056	woodland	19.3	5.58	Global Fungi
165	41.0142	21.3353	grassland	12		Global Fungi
166	48.4136	14.3736	grassland	7.7	7.68	Global Fungi
167	18.644	108.76	cropland	25.3	6.45	Global Fungi
168	-15.9454	-5.66109	woodland	19.3	5.58	Global Fungi
169	18.644	108.76	cropland	25.3	6.75	Global Fungi
170	28.2233	116.487	cropland	18.9	5.03	Global Fungi
171	42.8769	19.5581	grassland	8.2	4.39	Global Fungi
172	48.4378	13.3753	grassland	10	6.2	Global Fungi
173	-15.9447	-5.66304	woodland	19.3	5.13	Global Fungi
174	-15.9445	-5.66308	woodland	19.3	5.13	Global Fungi
175	36.2842	114.979	cropland	14.7		Global Fungi
176	48.4053	14.5297	grassland	8.1	5.27	Global Fungi
177	18.3248	-65.7302	forest	26	4.58	Global Fungi
178	-15.9872	-5.73455	woodland	18.2	6.38	Global Fungi
179	35.84	-83.96	forest	14.9		Global Fungi
180	24.2	120.9	forest	17.9	3.67	Global Fungi
181	49.3061	119.355	grassland	0	7.112	Global Fungi
182	41.0142	21.3353	grassland	12	5.02	Global Fungi
183	32.58	111.935	cropland	16.2		Global Fungi
184	41.0142	21.3353	grassland	12	5.23	Global Fungi
185	43.3872	19.6233	grassland	9.1	7.06	Global Fungi
186	32.5554	111.841	cropland	16.2		Global Fungi
187	50.2886	8.615	grassland	8.5	6.2	Global Fungi
188	36.2842	114.979	cropland	14.7		Global Fungi
189	9.21488	98.242				Global Fungi
190	28.2233	116.487	cropland	18.9	5.03	Global Fungi
191	32.5417	111.91	cropland	16.2		Global Fungi
192	34.8457	113.354	cropland	15		Global Fungi
193	35.0638	116.982	cropland	14.4		Global Fungi
194	-15.9872	-5.73459	woodland	18.2	6.38	Global Fungi
195	51.8798	5.73384	grassland	10.2	8.72	Global Fungi
196	35.84	-83.96	forest	14.9		Global Fungi
197	-16.4334	-67.4684	forest	13.87	4.7	Global Fungi
198	-12.6489	132.374	woodland	27.7	5.7	Global Fungi
199	46.2531	14.9747	grassland	10.5		Global Fungi
200	18.644	108.76	cropland	25.3	6.75	Global Fungi
201	47.2167	127.117	cropland	2.9	5.19	Global Fungi
202	42.4614	19.5628	grassland	13.3	7.33	Global Fungi
203	46.0056	14.7458	grassland	9.2		Global Fungi
204	-7.65	-111.21	forest		4.6	Global Fungi
205	29.4935	79.1376	forest	22.2	5	Global Fungi
206	-8.37	-37.09	forest	23	5.2	[1]
207	19.2107	-96.2182				[1]
208	20.4669	84.3256	cropland			[2]
209	-35.756	174.449	forest	15	5.3	[3]
210	-37.9752	175.754	forest	14	5.8	[3]
211	-41.285	174.767	forest	12	5.6	[3]
212	-45.096	170.972	grassland	11.2	6.1	[3]
213	44.6374	-89.7583	forest	9.4	6.4	[3]
214	38.3244	-92.6148	grassland	10.9	6.7	[3]
215	37.4574	-84.8804	forest		7	[4]
216	40.2292	-89.5825	bird roosts			[5]
217	35.8	-79.1235	stream	10.5	3.5	[6]
218	35.693	-86.77	cropland			[7]
219	40.3172	-83.0731	forest			[8]
220	38.5525	-81.1395	forest			[9]
221	35.58	-79.06				[9]
222	25.561	90.985	stream			[10]
223	39.377	-3.54755	stream			[10]
224	46.0049	8.95038	forest	15	5-6.5	[11]
225	45.9975	8.89888	basin			[12]
226	48.6711	1.2827	basin			[12]
227	32.7822	129.827	grassland			[13]
228	36.1684	138.041				[14]
229	19.0404	-70.3858				[14]
230	48.8386	2.51928				[15]
231	-34.9098	-59.1223			7.1	[16]
232	27.4	142.123	grassland		5.5	[17]
233	3.38984	-74.7485	island			[18]
234	-24.8451	-69.841				[19]
235	14.1609	87.4031	forest			[20]
236	-4.30167	119.87	forest			[21]
237	-35.11	-57.17				[22]
238	31.8471	117.184	forest			[23]
239	37.2296	128.156	cropland			[24]
240	68.9586	33.0829				[25]
241	32.1251	118.788	mountain			[26]
242	32.8688	35.5647				[27]
243	25.4675	91.3658				[28]
244	-22.1749	-47.3917	garden			[29]
245	-8.77395	-53.834	forest			[30]
246	-6.29464	-34.5616				[30]
247	12.2439	109.192	cropland			[31]
248	15.5393	108.019				[31]
249	11.6664	107.046				[31]
250	11.13	76.39				[32]
251	22.27	88.27	cropland			[32]
252	-7.56192	110.81	grassland	16.5		[33]
253	5.95865	115	forest			[34]
254	5.14767	119.433				[34]
255	3.03833	101.688				[34]
256	-8.56234	-37.1033		25.5	5.5	[35]
257	21.1104	105.779	forest			[36]
258	9.22149	98.2438	cropland			[37]
259	12.39	102.57	forest			[38]
260	22.6685	106.267	forest			[39]
261	18.5648	-103.415	cropland			[40]
262	19.1207	-103.484	cropland			[40]
263	18.5426	-104.35				[40]
264	16.1023	-97.5932				[40]
265	16.828	-97.452				[40]
266	15.5822	-97.2652				[40]
267	18.5025	-96.1513				[40]
268	19.016	-96.2559				[40]
269	19.1943	-96.2641				[40]
270	18.2659	-95.1244				[40]
271	48.2948	16.3247	cropland			[41]
272	45.9432	24.9667	cropland			[42]
273	36.1518	129.222	cropland			[43]
274	-3.20587	-60.0989	cropland			[44]
275	44.8431	-0.579885	cropland			[45]
276	25.5789	91.8932	cropland			[46]
277	3.09911	101.335	cropland			[47]
278	3.02814	101.48				[47]
279	28.235	112.945	cropland			[48]
280	31.1782	115.02				[49]
281	42.1855	125.093	forest	17.3		[50]
282	-6.30416	34.9268				[51]
283	44.0813	90.2943				[52]
284	32.1033	119.255				[53]
285	29.4147	111.161				[53]
286	-18.8747	-48.2662				[54]
287	26.2549	107.431				[55]
288	27.7286	107.038				[55]
289	30.94	104.54				[56]
290	30.5793	104.073				[56]
291	8.76218	100.031				[57]
292	28.56	118.55				[58]
293	24.8866	102.84				[59]
294	26.36	103.36	Soil			[59]
295	-20.5011	-54.6524				[60]
296	-7.96512	112.633				[61]
297	-43.3846	172.273				[62]
298	42.2557	-8.3441				[63]
299	22.0221	110.42				[64]
300	26.11	106.4				[65]
301	31.325	113.58				[66]
302	45.3201	9.21818	Plastic Polluted Soil			[67]
303	45.2103	9.05782	Plastic Polluted Soil			[67]
304	31.14	118.22	Soil			[68]
305	8.24	68.7	Lake			[69]
306	22.4225	111.403				[70]
307	22.36	113.34				[70]
308	-6	120.3				[71]
309	25.976	110.295				[72]
310	29.238	100.396				[72]
311	27.9403	106.349				[73]
312	24.9712	115.344				[74]
313	40.294	116.387				[75]
314	29.49	119.286				[75]
[1] Ramos S, Souza-Motta C, Moreira K (2017) Anthropization effects on the 322:386filamentous fungal community of the Brazilian Catimbau National Park. Revista Brasileira de Ciência do Solo, 41: e0160373.
[2] Dutta BG, Ghosh GR (1965) Soil fungi from Orissa (India) IV. Soil fungi of paddy fields. Mycopathologia et Mycologia Applicata, 25: 316–322.
[3] Jackson RM (1965) Studies of fungi in pasture soils: III. Physiological studies on some fungal isolates from the root surface and from organic debris. New Zealand Journal of Agricultural Research, 8: 878–888.
[4] Gochenaur SE, Whittingham WF (1967) Mycoecology of willow and cottonwood lowland communities in southern Wisconsin I. Soil microfungi in the willow-cottonwood forests. Mycopathologia et Mycologia Applicata, 33: 125–139.
[5] Brandsberg JW, Weeks RJ, Hill WB et al (1969) A study of fungi found in association with Histoplasma capsulatum: three bird roosts in S.E. Missouri, U.S.A. Mycopathologia et Mycologia Applicata, 38: 71–81.
[6] Weaver RH, Nash HD (1968) Ecological study of the effects of strip mining on the microbiology of streams. KWRRI Research Reports, 175.
[7] Nemec S (1970) Fungi associated with strawberry root rot in Illinois. Mycopathologia et Mycologia Applicata, 41: 331–346.
[8] Srivastava VB (1971) Investigations into rhizosphere microflora. Plant and Soil, 35: 463–470.
[9] Hendrix FF, Campbell WA, Chien CY (1971) Some phycomycetes indigenous to soils of old growth forests. Mycologia, 63: 283–289.
[10] Cooke WB (1976) Fungi in and near streams carrying acid mine-drainage.
[11] Deka HK, Mishra RR (1982) Decomposition of bamboo (Dendrocalamus hamiltonii Nees.) leaf litter in relation to age of jhum fallows in northeast India. Plant and Soil, 68: 151–159.
[12] Peduzzi R, Demarta A, Tonolla M (1992) Seasonal changes of microbial populations in the sediments of the basins of Lugano and Agno. Aquatic Sciences, 54: 331–337.
[13] Opperman L, Wehner FC (1994) Survey of fungi associated with grass roots in virgin soils on the Springbok Flats. South African Journal of Botany, 60.
[14] Okuda T, Yanagisawa M, Fujimori F, Nishizuka Y et al (1996) New isolation methods and polymerase chain reaction strain discrimination techniques for natural products screening programs. Canadian Journal of Botany, 73(S1): 946–954.
[15] Watanabe T, Moya JD, González JL et al (1996) Fungi associated with roots and fruits of black peppers in the Dominican Republic. Mycoscience, 37: 471–475.
[16] Chaı̂neau CH, Morel JL, Dupont J et al (1999) Comparison of the fuel oil biodegradation potential of hydrocarbon-assimilating microorganisms isolated from a temperate agricultural soil. Science of the Total Environment, 227: 237–247.
[17] Ravelet C, Krivobok S, Sage L, Steiman R (2000) Biodegradation of pyrene by sediment fungi. Chemosphere, 40: 557–563.
[18] Watanabe T, Watanabe Y, Fukatsu T (2001) Soil fungal floras in the Bonin (Ogasawara) Islands, Japan. Mycoscience, 42: 499–502.
[19]Vera, D.F., Pérez, H., & Valencia, Y. (2002). Distribution of phosphate solubilizer fungi on soil microhabitats in two landscapes from Guaviare, Colombia.
[20] Cabello M, Aon MA, Velázquez S (2003) Diversity, structure, and evolution of fungal communities in soils under different agricultural management practices. Boletín de la Sociedad Argentina de Botánica, 38: 225–232.
[21] Raghukumar C, Muraleedharan U, Gaud VR et al (2004) Xylanases of marine fungi of potential use for biobleaching of paper pulp. Journal of Industrial Microbiology and Biotechnology, 31: 433–441.
[22] Elíades L, Cabello M, Voget C et al (2010) Screening for alkaline keratinolytic activity in fungi isolated from soils of the biosphere reserve Parque Costero del Sur (Argentina). World Journal of Microbiology and Biotechnology, 26: 2105–2111.
[23] Wei F, Hong Y, Liu J et al (2010) Gongronella sp. induces overproduction of laccase in Panus rudis. Journal of Basic Microbiology, 50: 98–103.
[24] Babu AG, Kim SW, Adhikari M et al (2015) A new record of Gongronella butleri isolated in Korea. Mycobiology, 43: 166–169.
[25] Korneykova MV, Evdokimova GA (2018) Microbiota of the ground air layers in natural and industrial zones of the Kola Arctic. Journal of Environmental Science and Health, Part A, 53: 271–277.
[26] Wu Y, Zhang J, Guo X et al (2017) Isolation and characterisation of a rock solubilising fungus for application in mine-spoil reclamation. European Journal of Soil Biology, 81: 76–82.
[27] Grishkan I, Tsatskin A, Nevo E (2009) Comparative mycobiotic and edaphic analyses of two neighboring soil profiles on different lithologies in Upper Galilee, Israel. European Journal of Soil Biology, 45: 341–350.
[28] Swer H, Dkhar MS, Kayang H (2011) Fungal population and diversity in organically amended agricultural soils of Meghalaya, India. Journal of Organic Systems, 6: 3–12.
[29] Rodrigues A, Passarini MRZ, Ferro M et al (2014) Fungal communities in the garden chamber soils of leaf-cutting ants. Journal of Basic Microbiology, 54: 1186–1196.
[30] Ghizelini AM, Mendonça-Hagler LCS, Macrae A (2012) Microbial diversity in Brazilian mangrove sediments: a mini review. Brazilian Journal of Microbiology, 43: 1242–1254.
[31] Volova TG, Boyandin AN, Prudnikova SV (2015) Biodegradation of polyhydroxyalkanoates in natural soils.
[32] Ahmad SR, Kalam A (2017) Study of diversity in East Kolkata Wetland including Gosaba Island with special reference to fungi. Biosciences, Biotechnology Research Asia, 14: 805–816.
[33] Ilyas M (2007) Isolasi dan identifikasi mikoflora kapang pada sampel serasah daun tumbuhan di kawasan Gunung Lawu, Surakarta, Jawa Tengah. Biodiversitas, 8: 105–110.
[34] Shahomlail S, Salim S, Seo JY et al (2013) Diversity of fungi inhabiting oil palm plantation in Malaysia.
[35] Rhoden SA, Garcia A, Azevedo JL et al (2013) In silico analysis of diverse endophytic fungi using ITS1–5.8S–ITS2 sequences with isolates from various plant families in Brazil. Genetics and Molecular Research, 12: 935–950.
[36] Ran TT, Glen M, Beadle C et al (2019) Wood-rotting basidiomycetes are a minor component of fungal communities associated with Acacia hybrid trees grown for sawlogs in South Vietnam. Forest Pathology.
[37] Seephueak P, Preecha C, Seephueak W (2019) The diversity of fungi associated with rice (Oryza sativa L.) from Nakhon Si Thammarat, Thailand. International Journal of Agricultural Technology, 15: 485–500.
[38] Puangsombat P, Sangwanit U, Marod D (2010) Diversity of soil fungi in different land use types in Tha Kum–Huai Raeng Forest Reserve, Trat Province. Kasetsart Journal (Natural Science), 44: 1162–1175.
[39] Le THY, Nguyen HM, Duong VH et al (2009) Mycological diversity and biological activities of soil fungi isolated in Trung Khanh Nature Reserve. In: Proceedings of the 6th ACM Meeting, Hanoi.
[40] Cruz-Lachica I, Marquez-Zequera I, Allende-Molar R et al (2018) Diversity of mucoralean fungi in soils of papaya (Carica papaya L.) producing regions in Mexico. Fungal Biology, 122: 810–816.
[41] Mandl K, Cantelmo C, Gruber E et al (2018) Effects of glyphosate-, glufosinate- and flazasulfuron-based herbicides on soil microorganisms in a vineyard. Bulletin of Environmental Contamination and Toxicology, 101: 562–569.
[42] Borozan AB, Bordean DM, Dogaru D et al (2018) Diversity of fungi in the Allium ursinum L.-covered forest soil. Annals of the University of Craiova (Agriculture, Montanology, Cadastre Series), 47: 68–74.
[43] You YH, Park JM, Seo YG et al (2017) Distribution, characterization, and diversity of endophytic fungal communities on Korean seacoasts with contrasting geographic conditions. Mycobiology, 45: 150–159.
[44] Santos-Silva L, Silva LCP, Corassa JN et al (2017) The Brazil nut tree (Bertholletia excelsa Humb. & Bonpl. (Lecythidaceae)): importance and biological interactions. Scientific Electronic Archives, 10: 71–83.
[45] Bruez E, Baumgartner K, Bastien S et al (2016). Various fungal communities colonise the functional wood tissues of old grapevines externally free from grapevine trunk disease symptoms. Australian journal o
[46] Parismita S, Manoj K, Highland K et al (2016) Endophytic fungi associated with the medicinal aromatic plant Artemisia nilagirica (Clarke) Pamp. and antimicrobial activity against Rhizoctonia solani. Asian Journal of Biological and Life Sci
[47] Go WZ, H’ng PS, Wong MY et al (2015) Occurence and characterisation of mycoflora in soil of different health conditions associated with white root rot disease in Malaysian rubber plantation. Journal of Rubber Research, 159-170
[48] 岳双芬, 李赛飞, 文华安 (2012) 白蚁菌圃真菌多样性研究. In: 中国菌物学会2012年学术年会论文摘要集.
[49] 陈岩岩, 吴静, 徐碧林等 (2018) 板栗外生菌根真菌的分离与鉴定. In: 中国菌物学会2018年学术年会论文汇编.
[50] 葛彩艳, 段宇, 韩威等 (2014) 不同年生的辽宁GAP基地龙胆根际土壤真菌变化特征. 沈阳药科大学学报, 31: 152–155.
[51] Ketch LA (2000) Microbiological investigations of geophagy in chimpanzees. National Library of Canada, Ottawa.
[52] 梁雪, 李永春, 陈相君等 (2017) 新疆木垒胡杨林区三种林分土壤真菌群落特征. 生态学杂志, 36: 623–630.
[53] Wang L, Tang X, Liu X et al (2023) Mineral solubilizing microorganisms and their combination with plants enhance slope stability by regulating soil aggregate structure. Frontiers in Plant Science, 14: 1303102. doi:10.3389/fpls.2023.1303102
[54] Coelho E, Reis TA, Cotrim M et al (2020) Resistant fungi isolated from contaminated uranium mine in Brazil show a high capacity to uptake uranium from water. Chemosphere, 248: 126068.
[55] Wang YX, Zhao H, Jiang Y, Liu X et al (2024). Unveiling species diversity within early-diverging fungi from China III: Six new species and a new record of Gongronella (Cunninghamellaceae, Mucoromycota). MycoKeys, 11
[56] Zhang ZY, Han Y, Chen WH et al (2019) Gongronella sichuanensis (Cunninghamellaceae, Mucorales), a new species isolated from soil in China. Phytotaxa, 416: 167–174. doi:10.11646/phytotaxa.416.2.4
[57] Suetrong S, Preedanon S, Kobmoo N et al (2023) Unravelling the hidden diversity of cave mycobiota in Thailand’s Satun Geopark. Scientific Reports, 13: 19162. doi:10.1038/s41598-023-43316-2
[58] Zhou W, Yuan H, Wang J, Yao J (2008) Production, purification and characterization of chitosanase produced by Gongronella sp. JG. Letters in Applied Microbiology, 46: 49–54. doi:10.1111/j.1472-765X.2007.02262.x
[59] Doilom M, Guo JW, Phookamsak R et al (2020) Screening of phosphate-solubilizing fungi from air and soil in Yunnan, China: four novel species in Aspe
[60] Cavalheiro GF, Sanguine IS, Santos FRS et al (2017) Catalytic properties of amylolytic enzymes produced by Gongronella butleri using agroindustrial residues in solid-state fermentation. BioMed Res
[61] Musdalifah, Nurul, Mukrimin, Arung Paembonan S et al (2025) Fungal community inhabiting Hevea brasiliensis organs and soil. IOP Conference Series: Earth and Environmental Science, 1471: 012048. doi:10.1088/1755-1315/1471/1/012048
[62] Kentjens W, Casonato S, Kaiser C (2025) Endophytic diversity and community composition of Cirsium arvense tissues over a growing season. European Journal of Plant Pathology, 173: 505–521. doi:10.1007/s10658-025-03071-8
[63] Martins MR, Santos C, Soares C et al (2020) Gongronella eborensis sp. nov., from vineyard soil of Alentejo (Portugal). International Journal of Systematic and Evolutionary Microbiology, 70: 3475–3482. doi:10.1099/ijsem.0.004201
[64] Wang DX, Zhong M, Lei XL et al (2018) Identification and physiological characteristics of a Gongronella strain isolated from stony coral. Journal of Microbiology, 38: 7. doi:10.3969/j.issn.1005-7021.2018.03.010
[65] 侯瑞,王永灿,徐芳玲 (2019) 蓝莓根际土壤真菌多样性及根腐病拮抗菌的筛选 [J].西南林业大学学报（自然科学）, 39(6):77–85.
[66] 吕美林,刘泽,宋震等 (2019) 大兴安岭地区可培养毛霉门真菌多样性与分布[J].生物多样性,2019,27(08):821-832.
[67] Temporiti MEE, Nicola L, Girometta CE et al (2022) The analysis of the mycobiota in plastic polluted soil reveals a reduction in metabolic ability. Journal of Fungi, 8: 1247. doi:10.3390/jof8121247
[68] Fang W, Song R, Zhang Xet al (2014) Characterization of a novel β-glucosidase from Gongronella sp. W5 and its application in the hydrolysis of soybean isoflavone glycosides. J Agric Food Chem, 62(48):88-95
[69] Oliveira MR, Souza TF, Arcos AN et al (2024) Fungi from Anopheles darlingi larval breeding sites in the Brazilian Amazon. PLoS ONE, 19: e0312624.
[70] Adamčík S, Cai L, Chakraborty D et al (2015) Fungal biodiversity profiles 1–10. Cryptogamie, Mycologie, 36: 121–166.
[71] Walther G, Pawłowska J, Alastruey-Izquierdo A et al (2013) DNA barcoding in Mucorales: an inventory of biodiversity. Persoonia, 30: 11–47.
[72] Ma S, Fu Y, Li Y et al (2021) The formation and quality evaluation of agarwood induced by fungi in Aquilaria sinensis. Industrial Crops and Products, 173: 114-129.
[73] Dong CB, Zhang ZY, Chen W et al (2019) Gongronella zunyiensis sp. nov. (Cunninghamellaceae, Mucorales) isolated from rhizosphere soil in China. Phytotaxa, 425: 290–296.
[74] 李旭,张芝元,董醇波等 (2023) 中国南方可培养嗜角蛋白真菌群落组成和多样性及影响因素[J].菌物学报,2023,42(12):2356-2373.
[75] Zhang XP, Gao GB, Wu ZZ et al (2019) Agroforestry alters the rhizosphere soil bacterial and fungal communities of moso bamboo plantations in subtropical China. Applied Soil Ecology, 143: 192–200.
