# Supplementary material for: The application potential of Gongronella in agriculture: Status and challenges
Source: IMA Fungus. 2026 Jul 22;17:e181825. doi: 10.3897/imafungus.17.181825 (PMC13421430; doi:10.3897/imafungus.17.181825)
Supplement: Supplementary material 2 — Additional information [file imafungus-17-e181825-s002.xlsx]

## Sheet: Sheet1
Species	Strains	GenBank accession numbers
		ITS	LSU
Gongronella abortosporangia	CGMCC 3.27028*	PP195847	PP195948
	SAUCC 4064-2	PP195848	PP195949
G. apophysata	CGMCC 3.27031*	PP195853	PP195954
	SAUCC 4846-3	PP195854	PP195955
G. banzhaoae	BRIP 75171a*	OR271908	OR259049
G. bawanglingensis	CGMCC 3.27033*	PP195857	PP195958
	SAUCC 6946-1	PP195858	PP195959
G. brasiliensis	URM 7487*	NR_155148	KY114932
	URM 7488	KY114931	KY114933
G. butleri	CBS 216.58*	JN206285	MH869292
G. chlamydospora	CGMCC 3.16118*	OL678157	n.a.
G. eborensis	MUM 10.262*	KT809408	MN947301
	MUM 10.263	GU244500	MN947302
G. guangdongensis	CGMCC 2.15212*	NR_158464	MN947303
	CGMCC 2.15213	KC462740	MN947304
G. hydei	KUMCC 18.0198*	NR_171964	MT907273
G. inconstans	CGMCC 3.27029*	PP195849	PP195950
	SAUCC 4113-3	PP195850	PP195951
G. koreana	EML-TS2Bp*	KP636529	KP636530
	EML-TS2Bp-2	KP835545	KP835542
G. lacrispora	ATCC 24412*	GU244498	JN206609
G. multiramosa	CGMCC 3.26216*	OR733546	OR733611
	SAUCC 4056-4	OR733545	OR733610
G. multispora	CGMCC 3.16119*	OL678158	n.a.
G. namwonensis	CNUFC WW2-12*	NR_175640	MN658482
G. oleae	CGMCC 3.26217*	OR742078	OR733608
	SAUCC 4164-2	OR742079	OR733609
G. orasabula	EML-QF12-1*	NR_148087	KT936263
	EML-QF12-2	KT936270	KT936264
G. pamphilae	BRIP 74936a*	OR271909	OR259050
	CGMCC 3.27027	PP195845	PP195946
	SAUCC 4031-2	PP195846	PP195947
G. pedratalhadensis	URM 8182*	MN912512	MN912508
G. pingtangensis	CGMCC 3.27032*	PP195855	PP195956
	SAUCC 5676-2	PP195856	PP195957
G. qichaensis	CGMCC 3.26218*	OR733544	OR733607
	SAUCC 4137-3	OR733543	OR733606
G. reniformis	CGMCC 3.27030*	PP195851	PP195952
	SAUCC 4142-5	PP195852	PP195953
G. sichuanensis	CGMCC 3.19651*	MK813373	MK813855
	CGMCC 3.19652	MK813374	MK813856
G. zunyiensis	CGMCC 3.19899*	MN453856	MN453853
	CGMCC 3.19900	MN453857	MN453854
Cunninghamella echinulata	CBS 156.28*	JN205895	MH877699
G. yichunensis	JX09A02	n.a.	n.a.
G. shangraoensis	JX20B02	n.a.	n.a.
G. fusoacuminata	BCRC FU31346	NR_199105.1	PQ496505.1
G. multispora	GZUIFR 22.427	NR_191160.1	PQ399922.1
G. irregularis	CBS 166.81	PP923717.1	PP923718.1
G. butleri w5	AF 2012004	n.a.	NC_066217.1
